# Supplementary material for: Polyphenolic QTOF-ESI MS Characterization and the Antioxidant and Cytotoxic Activities of Prunus domestica Commercial Cultivars from Costa Rica
Source: Molecules. 2021 Oct 27;26(21):6493. doi: 10.3390/molecules26216493 (PMC8588404; doi:10.3390/molecules26216493)
Supplement: Supplementary file 1 [file molecules-26-06493-s001.zip]

Archive with 1 entries (1 files):
- molecules-1425996-supplementary.pdf
